# Supplementary material for: Cumulative Effects of Multiple Modifiable Risk Factors on Cardiovascular Disease Mortality
Source: J Clin Med. 2026 Feb 7;15(4):1321. doi: 10.3390/jcm15041321 (PMC12941920; doi:10.3390/jcm15041321)
Supplement: Supplementary file 1 [file jcm-15-01321-s001.zip]

Archive with 1 entries (1 files):
- jcm-4112078-supplementary.pdf
